# Supplementary material for: Clematismae (Ranunculaceae), a new species of C.sect.Meclatis from Xinjiang, China
Source: PhytoKeys. 2019 Feb 14;(117):133–42. doi: 10.3897/phytokeys.114.31854 (PMC6384278; doi:10.3897/phytokeys.114.31854)
Supplement: XML Treatment for Clematis mae [file phytokeys.114.31854-treatment1.xml]

<!DOCTYPE tp:taxon-treatment
  PUBLIC "-//TaxonX//DTD Taxonomic Treatment Publishing DTD v0 20100105//EN" "tax-treatment-NSO.dtd">
<tp:taxon-treatment xmlns:tp="http://www.plazi.org/taxpub"><tp:treatment-meta><kwd-group><label>Taxon classification</label><kwd><named-content xmlns:xlink="http://www.w3.org/1999/xlink" content-type="kingdom">Plantae</named-content></kwd><kwd><named-content xmlns:xlink="http://www.w3.org/1999/xlink" content-type="order">Ranunculales</named-content></kwd><kwd><named-content xmlns:xlink="http://www.w3.org/1999/xlink" content-type="family">Ranunculaceae</named-content></kwd></kwd-group><mixed-citation publication-type="journal"><person-group><name><surname>He</surname><given-names>Jian</given-names></name><name><surname>Lyu</surname><given-names>Ru-Dan</given-names></name><name><surname>Yao</surname><given-names>Min</given-names></name><name><surname>Xie</surname><given-names>Lei</given-names></name><name><surname>Yang</surname><given-names>Zong-Zong</given-names></name></person-group><article-title><italic><tp:taxon-name><tp:taxon-name-part taxon-name-part-type="genus" reg="Clematis">Clematis</tp:taxon-name-part><tp:taxon-name-part taxon-name-part-type="species" reg="mae">mae</tp:taxon-name-part></tp:taxon-name></italic> (<tp:taxon-name><tp:taxon-name-part taxon-name-part-type="family">Ranunculaceae</tp:taxon-name-part></tp:taxon-name>), a new species of <tp:taxon-name><tp:taxon-name-part taxon-name-part-type="genus" reg="Clematis">C.</tp:taxon-name-part><tp:taxon-name-part taxon-name-part-type="infraspecific-rank">sect.</tp:taxon-name-part><tp:taxon-name-part taxon-name-part-type="section" reg="Meclatis">Meclatis</tp:taxon-name-part></tp:taxon-name> from Xinjiang, China</article-title><source>PhytoKeys</source><day>14</day><month>2</month><year>2019</year><volume>2019</volume><issue>117</issue><fpage>133</fpage><lpage>142</lpage><pub-id pub-id-type="doi">10.3897/phytokeys.114.31854</pub-id></mixed-citation></tp:treatment-meta><tp:nomenclature><tp:taxon-name>
            <tp:taxon-name-part taxon-name-part-type="genus" reg="Clematis">Clematis</tp:taxon-name-part>
            <tp:taxon-name-part taxon-name-part-type="species" reg="mae">mae</tp:taxon-name-part>
            <object-id xmlns:xlink="http://www.w3.org/1999/xlink" content-type="ipni" xlink:type="simple">urn:lsid:ipni.org:names:77194986-1</object-id>
          </tp:taxon-name><tp:taxon-authority>Z.Z. Yang &amp; L. Xie</tp:taxon-authority><tp:taxon-status xmlns:xlink="http://www.w3.org/1999/xlink" xlink:type="simple">sp. nov.</tp:taxon-status><xref ref-type="fig" rid="F1">Figs 1</xref><xref ref-type="fig" rid="F2">, 2</xref><xref ref-type="fig" rid="F3">, 3A–C</xref></tp:nomenclature><tp:treatment-sec sec-type="diagnosis" id="SECID0E4BAE"><title>Diagnosis.</title><p>The new species is most similar to <italic><tp:taxon-name><tp:taxon-name-part taxon-name-part-type="genus" reg="Clematis">C.</tp:taxon-name-part><tp:taxon-name-part taxon-name-part-type="species" reg="orientalis">orientalis</tp:taxon-name-part></tp:taxon-name></italic> L. and <italic><tp:taxon-name><tp:taxon-name-part taxon-name-part-type="genus" reg="Clematis">C.</tp:taxon-name-part><tp:taxon-name-part taxon-name-part-type="species" reg="glauca">glauca</tp:taxon-name-part></tp:taxon-name></italic> Willd. and it can be distinguished from the latter two species by the following combinations of characteristics. Plants of the new species are less hairy than <italic><tp:taxon-name><tp:taxon-name-part taxon-name-part-type="genus" reg="Clematis">C.</tp:taxon-name-part><tp:taxon-name-part taxon-name-part-type="species" reg="orientalis">orientalis</tp:taxon-name-part></tp:taxon-name></italic> and, in this respect, are similar to <italic><tp:taxon-name><tp:taxon-name-part taxon-name-part-type="genus" reg="Clematis">C.</tp:taxon-name-part><tp:taxon-name-part taxon-name-part-type="species" reg="glauca">glauca</tp:taxon-name-part></tp:taxon-name></italic>. The leaves of the new species are often 2-ternate, with lanceolate to linear lanceolate leaflets. Its leaflets are larger than those of <italic><tp:taxon-name><tp:taxon-name-part taxon-name-part-type="genus" reg="Clematis">C.</tp:taxon-name-part><tp:taxon-name-part taxon-name-part-type="species" reg="orientalis">orientalis</tp:taxon-name-part></tp:taxon-name></italic>, but narrower than those of <italic><tp:taxon-name><tp:taxon-name-part taxon-name-part-type="genus" reg="Clematis">C.</tp:taxon-name-part><tp:taxon-name-part taxon-name-part-type="species" reg="glauca">glauca</tp:taxon-name-part></tp:taxon-name></italic>. The flowers are also significantly larger than those of <italic><tp:taxon-name><tp:taxon-name-part taxon-name-part-type="genus" reg="Clematis">C.</tp:taxon-name-part><tp:taxon-name-part taxon-name-part-type="species" reg="orientalis">orientalis</tp:taxon-name-part></tp:taxon-name></italic> and slightly larger than those of <italic><tp:taxon-name><tp:taxon-name-part taxon-name-part-type="genus" reg="Clematis">C.</tp:taxon-name-part><tp:taxon-name-part taxon-name-part-type="species" reg="glauca">glauca</tp:taxon-name-part></tp:taxon-name></italic>. The sepals of the new species are also less hairy than those of <italic><tp:taxon-name><tp:taxon-name-part taxon-name-part-type="genus" reg="Clematis">C.</tp:taxon-name-part><tp:taxon-name-part taxon-name-part-type="species" reg="orientalis">orientalis</tp:taxon-name-part></tp:taxon-name></italic> and similar to those of <italic><tp:taxon-name><tp:taxon-name-part taxon-name-part-type="genus" reg="Clematis">C.</tp:taxon-name-part><tp:taxon-name-part taxon-name-part-type="species" reg="glauca">glauca</tp:taxon-name-part></tp:taxon-name></italic>. The shape of the sepal is lanceolate and the apex is acute to slightly attenuate. In <italic><tp:taxon-name><tp:taxon-name-part taxon-name-part-type="genus" reg="Clematis">C.</tp:taxon-name-part><tp:taxon-name-part taxon-name-part-type="species" reg="orientalis">orientalis</tp:taxon-name-part></tp:taxon-name></italic>, the sepals are often linear, oblong and reflexed. The sepals of <italic><tp:taxon-name><tp:taxon-name-part taxon-name-part-type="genus" reg="Clematis">C.</tp:taxon-name-part><tp:taxon-name-part taxon-name-part-type="species" reg="glauca">glauca</tp:taxon-name-part></tp:taxon-name></italic> are often wider than those of the new species (Table <xref ref-type="table" rid="T1">1</xref>, Fig. <xref ref-type="fig" rid="F3">3</xref>).</p><fig id="F1" position="float" orientation="portrait"><label>Figure 1.</label><caption><p>Holotype specimen (<italic>M. Ma &amp; Z.Z. Yang 99348</italic>, deposited in BJFC) of the new species, <italic><tp:taxon-name><tp:taxon-name-part taxon-name-part-type="genus" reg="Clematis">Clematis</tp:taxon-name-part><tp:taxon-name-part taxon-name-part-type="species" reg="mae">mae</tp:taxon-name-part></tp:taxon-name></italic> Z.Z.Yang &amp; L.Xie, collected from Yuer gou, Toksun, Xinjiang, China.</p></caption><graphic xmlns:xlink="http://www.w3.org/1999/xlink" xlink:href="phytokeys-117-133-g001.jpg" position="float" orientation="portrait" xlink:type="simple" id="oo_264714.jpg"/></fig><fig id="F2" position="float" orientation="portrait"><label>Figure 2.</label><caption><p>Illustration of <italic><tp:taxon-name><tp:taxon-name-part taxon-name-part-type="genus" reg="Clematis">Clematis</tp:taxon-name-part><tp:taxon-name-part taxon-name-part-type="species" reg="mae">mae</tp:taxon-name-part></tp:taxon-name></italic> Z.Z.Yang &amp; L.Xie. Drawn by S.F. Li</p></caption><graphic xmlns:xlink="http://www.w3.org/1999/xlink" xlink:href="phytokeys-117-133-g002.jpg" position="float" orientation="portrait" xlink:type="simple" id="oo_264715.jpg"/></fig><table-wrap id="T1" position="float" orientation="portrait"><label>Table 1.</label><caption><p>Morphological comparison of the new species to two closely related species.</p></caption><table id="TID0EPGAG" rules="all"><tbody><tr><th rowspan="1" colspan="1">Species</th><th rowspan="1" colspan="1">
                    <italic><tp:taxon-name>
                        <tp:taxon-name-part taxon-name-part-type="genus" reg="Clematis">C.</tp:taxon-name-part>
                        <tp:taxon-name-part taxon-name-part-type="species" reg="mae">mae</tp:taxon-name-part>
                      </tp:taxon-name></italic>
                  </th><th rowspan="1" colspan="1">
                    <italic><tp:taxon-name>
                        <tp:taxon-name-part taxon-name-part-type="genus" reg="Clematis">C.</tp:taxon-name-part>
                        <tp:taxon-name-part taxon-name-part-type="species" reg="orientalis">orientalis</tp:taxon-name-part>
                      </tp:taxon-name></italic>
                  </th><th rowspan="1" colspan="1">
                    <italic><tp:taxon-name>
                        <tp:taxon-name-part taxon-name-part-type="genus" reg="Clematis">C.</tp:taxon-name-part>
                        <tp:taxon-name-part taxon-name-part-type="species" reg="glauca">glauca</tp:taxon-name-part>
                      </tp:taxon-name></italic>
                  </th></tr><tr><td rowspan="1" colspan="1">Hairs on plant</td><td rowspan="1" colspan="1">Present but hard to see</td><td rowspan="1" colspan="1">Hairs often dense</td><td rowspan="1" colspan="1">Present but hard to see</td></tr><tr><td rowspan="1" colspan="1">Leaf</td><td rowspan="1" colspan="1">Bluish-green, pinnate to 2-ternate</td><td rowspan="1" colspan="1">Grey green, 1–2-pinnate</td><td rowspan="1" colspan="1">Bluish-green to green, 1–2-pinnate</td></tr><tr><td rowspan="1" colspan="1">Leaflet</td><td rowspan="1" colspan="1">Thick papery, always lanceolate to linear lanceolate, margin entire</td><td rowspan="1" colspan="1">Thick papery to subcoriaceous, highly variable, sometimes lanceolate, margin entire or 1–2 dentate</td><td rowspan="1" colspan="1">Papery to herbaceous, variable, often elliptic or ovate, margin entire</td></tr><tr><td rowspan="1" colspan="1">Inflorescence</td><td rowspan="1" colspan="1">1–3-flowered cyme</td><td rowspan="1" colspan="1">1-many-flowered cyme, often panicle like</td><td rowspan="1" colspan="1">1–7-many-flowered cyme</td></tr><tr><td rowspan="1" colspan="1">Bracteole</td><td rowspan="1" colspan="1">Entire</td><td rowspan="1" colspan="1">Entire</td><td rowspan="1" colspan="1">Sometimes 3-lobed</td></tr><tr><td rowspan="1" colspan="1">Flower</td><td rowspan="1" colspan="1">3.8–5.8 cm diam.</td><td rowspan="1" colspan="1">1.4–2.8 cm diam.</td><td rowspan="1" colspan="1">3.5–3.8 cm diam.</td></tr><tr><td rowspan="1" colspan="1">Sepal</td><td rowspan="1" colspan="1">Ascending, not reflexed</td><td rowspan="1" colspan="1">Spreading, reflexed</td><td rowspan="1" colspan="1">Ascending, not reflexed</td></tr><tr><td rowspan="1" colspan="1">Sepal color</td><td rowspan="1" colspan="1">Pinkish-purple outside</td><td rowspan="1" colspan="1">Yellow</td><td rowspan="1" colspan="1">Pinkish-purple or yellow outside</td></tr><tr><td rowspan="1" colspan="1">Sepal shape</td><td rowspan="1" colspan="1">Narrowly lanceolate</td><td rowspan="1" colspan="1">Often narrowly oblong</td><td rowspan="1" colspan="1">Narrowly ovate to elliptic</td></tr><tr><td rowspan="1" colspan="1">Inside sepal</td><td rowspan="1" colspan="1">puberulous</td><td rowspan="1" colspan="1">puberulous</td><td rowspan="1" colspan="1">glabrous or very sparsely puberulous</td></tr><tr><td rowspan="1" colspan="1">Stamen</td><td rowspan="1" colspan="1">7–12 mm long</td><td rowspan="1" colspan="1">5–9 mm long</td><td rowspan="1" colspan="1">7–14 mm long</td></tr></tbody></table></table-wrap><fig id="F3" position="float" orientation="portrait"><label>Figure 3.</label><caption><p>Field photographs of three closely related species of sect. <tp:taxon-name><tp:taxon-name-part taxon-name-part-type="genus" reg="Clematis"/><tp:taxon-name-part taxon-name-part-type="section" reg="Meclatis">Meclatis</tp:taxon-name-part></tp:taxon-name>. <bold>A–C</bold><italic><tp:taxon-name><tp:taxon-name-part taxon-name-part-type="genus" reg="Clematis">Clematis</tp:taxon-name-part><tp:taxon-name-part taxon-name-part-type="species" reg="mae">mae</tp:taxon-name-part></tp:taxon-name></italic> Z.Z.Yang &amp; L.Xie. (photo taken by M. Ma &amp; Z.Z. Yang) <bold>A</bold> Biternate leaf and flower buds <bold>B</bold> Ascending flower and its outside sepals <bold>C</bold> Flower inside <bold>D–F</bold><italic><tp:taxon-name><tp:taxon-name-part taxon-name-part-type="genus" reg="Clematis">Clematis</tp:taxon-name-part><tp:taxon-name-part taxon-name-part-type="species" reg="orientalis">orientalis</tp:taxon-name-part></tp:taxon-name></italic> L. (photo taken at Shihezi, Xinjiang, China, by Z.Z. Yang) <bold>D</bold> Habitat and plants of <italic><tp:taxon-name><tp:taxon-name-part taxon-name-part-type="genus" reg="Clematis">C.</tp:taxon-name-part><tp:taxon-name-part taxon-name-part-type="species" reg="orientalis">orientalis</tp:taxon-name-part></tp:taxon-name></italic><bold>E</bold> Flower showing spreading and reflexed sepals <bold>F</bold> Flower showing discernible hair on the inside sepals <bold>G–I</bold><italic><tp:taxon-name><tp:taxon-name-part taxon-name-part-type="genus" reg="Clematis">Clematis</tp:taxon-name-part><tp:taxon-name-part taxon-name-part-type="species" reg="glauca">glauca</tp:taxon-name-part></tp:taxon-name></italic> Willd. (photo taken at Liancheng, Gansu, China, by J. He and L. Xie) <bold>G</bold> Habitat and plant in flower <bold>H</bold> Cyme and leaves <bold>I</bold> Flower and young fruit.</p></caption><graphic xmlns:xlink="http://www.w3.org/1999/xlink" xlink:href="phytokeys-117-133-g003.jpg" position="float" orientation="portrait" xlink:type="simple" id="oo_264716.jpg"/></fig></tp:treatment-sec><tp:treatment-sec sec-type="material" id="SECID0EHRAE"><title>Type.</title><p>CHINA. Xinjiang: Toksun, Yuer gou, alt. 2590 m, sandy bank along the river, 22 Aug. 2018, fl, fr, <italic>M. Ma &amp; Z.Z. Yang 99348</italic> (holotype: BJFC; isotypes: 3 ex BJFC).</p></tp:treatment-sec><tp:treatment-sec sec-type="description" id="SECID0EPRAE"><title>Description.</title><p>Woody vine. Branches slender, shallowly 6 sulcate, very sparsely puberulous. Leaves pinnate to 2-ternate, very rarely ternate, up to 16 cm in length and 13 cm in width; living leaflets dry, green or sometimes grey-green, papyraceous to chartaceous, lanceolate to linear-lanceolate, 1.8–6.5 × 0.3–0.8 cm, glabrous on the upper side, sparsely puberulous on the lower side, usually 2–3-lobed to 2–3-sect, sometimes undivided, terminal lobe lanceolate to linear-lanceolate, 0.4–0.8 cm broad, margin entire, never dentate, midrib adaxially flat or slightly prominent, abaxially clearly prominent. Cymes all axillary, (1–2–)3–flowered; peduncles 2.5–3.0 cm long, slender; bracts petiolate, leaflet-like, up to 3.5 cm long; central flower of the 3 flowered cyme without bracteole, two lateral flowers bracteolate; bracteole petiolate and leaflet-like, up to 8 mm long. Flower 3.8–5.8 cm diam.; pedicel 2.8–5.2 cm long, puberulous, upper pedicel usually densely hairy. Sepals 4, pinkish-purple outside and yellow inside, ascending, lanceolate, 18–27 × 4–6.5 mm, puberulous on both surfaces, outside margin velutinous, apex acute to slightly attenuate. Stamens more than 30, 9–12 mm long; filaments lanceolate linear, widened in the lower part, pubescent; anthers linear to narrowly oblong, 3–4 mm long, glabrous, apex obtuse, minutely apiculate. Carpels numerous, up to 60 per flower; ovaries pubescent; styles 8–12 mm long, densely villous. Achenes laterally compressed, elliptic, ca. 3.9 × 2.1 mm, puberulous; persistent styles 6.5 cm long, plumose.</p></tp:treatment-sec><tp:treatment-sec sec-type="Specimens seen (paratypes)" id="SECID0EURAE"><title>Specimens seen (paratypes).</title><p>CHINA. Xinjiang: Toksun, Yuer gou, alt. 2600 m, 22 Aug. 2018 (fl, fr), <italic>M. Ma &amp; Z.Z. Yang 99349, 99355</italic> (paratypes: BJFC).</p></tp:treatment-sec><tp:treatment-sec sec-type="phenology" id="SECID0E3RAE"><title>Phenology.</title><p>Flowering and fruiting time: July to September.</p></tp:treatment-sec><tp:treatment-sec sec-type="distribution" id="SECID0EBSAE"><title>Distribution.</title><p>Only known from its type locality, Yuer gou, Toksun, Xinjiang, China.</p></tp:treatment-sec><tp:treatment-sec sec-type="Vernacular name" id="SECID0EGSAE"><title>Vernacular name.</title><p>Ming Tie Xian Lian (明铁线莲; new Chinese name)</p><!--PageBreak --><!--PageBreak --></tp:treatment-sec><tp:treatment-sec sec-type="habitat" id="SECID0ENSAE"><title>Habitat and conservation status.</title><p>According to currently available data regarding <italic><tp:taxon-name><tp:taxon-name-part taxon-name-part-type="genus" reg="Clematis">C.</tp:taxon-name-part><tp:taxon-name-part taxon-name-part-type="species" reg="mae">mae</tp:taxon-name-part></tp:taxon-name></italic>, it occurs only in its type locality. The environment of the habitat is stable. We found about 200 individuals of the new species scattered along the river bank (elevation ca. 2500–2600 m) of Yuer Gou, Toksun Co. and we did not find individuals of this species outside this area. The herbarium investigation showed that several <tp:taxon-name><tp:taxon-name-part taxon-name-part-type="genus" reg="Clematis">C.</tp:taxon-name-part><tp:taxon-name-part taxon-name-part-type="infraspecific-rank">sect.</tp:taxon-name-part><tp:taxon-name-part taxon-name-part-type="section" reg="Meclatis">Meclatis</tp:taxon-name-part></tp:taxon-name> specimens were collected in Toksun Co., e.g. <!--PageBreak --><!--PageBreak --><italic>AJ Li &amp; JN Zhu 7288, 7335</italic> (PE) and <italic>QR Wang</italic> et al. <italic>4209</italic> (PE); however, these specimens were collected at least 70 km from Yuer Gou and morphologically belong to <italic><tp:taxon-name><tp:taxon-name-part taxon-name-part-type="genus" reg="Clematis">C.</tp:taxon-name-part><tp:taxon-name-part taxon-name-part-type="species" reg="orientalis">orientalis</tp:taxon-name-part></tp:taxon-name></italic>. Based on currently available data, we considered the new species to be a local species endemic to a small area of Yuer Gou, Toksun Co. The open areas of the riverside, in which the new species occurs, may be threatened by settlements and agricultural activities. Therefore, we propose that the new species should be treated as Endangered (EN) in the International Union for Conservation of Nature (IUCN) categories system (<xref ref-type="bibr" rid="B7">IUCN 2012</xref>).</p></tp:treatment-sec><tp:treatment-sec sec-type="etymology" id="SECID0ECUAE"><title>Etymology.</title><p>The species epithet is chosen in honour of the collector, Ms. Ma Ming, who first noticed this new species and guided the last author to collect specimens.</p></tp:treatment-sec><tp:treatment-sec sec-type="Taxonomic notes" id="SECID0EHUAE"><title>Taxonomic notes.</title><p>The new species clearly belongs to sect. <tp:taxon-name><tp:taxon-name-part taxon-name-part-type="genus" reg="Clematis"/><tp:taxon-name-part taxon-name-part-type="section" reg="Meclatis">Meclatis</tp:taxon-name-part></tp:taxon-name> by its ascending sepals and pubescent and linear-lanceolate stamen filaments (<xref ref-type="bibr" rid="B15">Tamura 1995</xref>, <xref ref-type="bibr" rid="B16">Wang 2006</xref>) and is more similar to <italic><tp:taxon-name><tp:taxon-name-part taxon-name-part-type="genus" reg="Clematis">C.</tp:taxon-name-part><tp:taxon-name-part taxon-name-part-type="species" reg="glauca">glauca</tp:taxon-name-part></tp:taxon-name></italic> than to <italic><tp:taxon-name><tp:taxon-name-part taxon-name-part-type="genus" reg="Clematis">C.</tp:taxon-name-part><tp:taxon-name-part taxon-name-part-type="species" reg="orientalis">orientalis</tp:taxon-name-part></tp:taxon-name></italic>. Observations of hairs, leaflets, flower size and shape and other characteristics clearly demonstrate that the new species is a taxonomic entity distinct from <italic><tp:taxon-name><tp:taxon-name-part taxon-name-part-type="genus" reg="Clematis">C.</tp:taxon-name-part><tp:taxon-name-part taxon-name-part-type="species" reg="orientalis">orientalis</tp:taxon-name-part></tp:taxon-name></italic>. <italic><tp:taxon-name><tp:taxon-name-part taxon-name-part-type="genus" reg="Clematis">Clematis</tp:taxon-name-part><tp:taxon-name-part taxon-name-part-type="species" reg="orientalis">orientalis</tp:taxon-name-part></tp:taxon-name></italic> is one of the most widely distributed species in its genus and has a wide range of morphological variation (<xref ref-type="bibr" rid="B4">Grey-Wilson 1989</xref>, <xref ref-type="bibr" rid="B1">Brandenburg 2000</xref>, <xref ref-type="bibr" rid="B16">Wang 2006</xref>). Both <xref ref-type="bibr" rid="B4">Grey-Wilson (1989)</xref> and <xref ref-type="bibr" rid="B16">Wang (2006)</xref> recognised seven varieties. The leaf shape of <italic><tp:taxon-name><tp:taxon-name-part taxon-name-part-type="genus" reg="Clematis">C.</tp:taxon-name-part><tp:taxon-name-part taxon-name-part-type="species" reg="orientalis">orientalis</tp:taxon-name-part></tp:taxon-name></italic> is strikingly variable (summarised by <xref ref-type="bibr" rid="B4">Grey-Wilson 1989</xref>) and may be similar to that of <italic><tp:taxon-name><tp:taxon-name-part taxon-name-part-type="genus" reg="Clematis">C.</tp:taxon-name-part><tp:taxon-name-part taxon-name-part-type="species" reg="mae">mae</tp:taxon-name-part></tp:taxon-name></italic>, but the leaves of <italic><tp:taxon-name><tp:taxon-name-part taxon-name-part-type="genus" reg="Clematis">C.</tp:taxon-name-part><tp:taxon-name-part taxon-name-part-type="species" reg="mae">mae</tp:taxon-name-part></tp:taxon-name></italic> are thinner than those of <italic><tp:taxon-name><tp:taxon-name-part taxon-name-part-type="genus" reg="Clematis">C.</tp:taxon-name-part><tp:taxon-name-part taxon-name-part-type="species" reg="orientalis">orientalis</tp:taxon-name-part></tp:taxon-name></italic>. Moreover, <italic><tp:taxon-name><tp:taxon-name-part taxon-name-part-type="genus" reg="Clematis">C.</tp:taxon-name-part><tp:taxon-name-part taxon-name-part-type="species" reg="orientalis">orientalis</tp:taxon-name-part></tp:taxon-name></italic> is often identified by its grey leaves, hairy stems and flowers and reflexed linear-oblong sepals. <italic><tp:taxon-name><tp:taxon-name-part taxon-name-part-type="genus" reg="Clematis">Clematis</tp:taxon-name-part><tp:taxon-name-part taxon-name-part-type="species" reg="mae">mae</tp:taxon-name-part></tp:taxon-name></italic> from central Xinjiang is less hairy than <italic><tp:taxon-name><tp:taxon-name-part taxon-name-part-type="genus" reg="Clematis">C.</tp:taxon-name-part><tp:taxon-name-part taxon-name-part-type="species" reg="orientalis">orientalis</tp:taxon-name-part></tp:taxon-name></italic> and has larger flowers with ascending lanceolate sepals (Fig. <xref ref-type="fig" rid="F3">3</xref>). The hair and floral characteristics of the new species are somewhat similar to those of <italic><tp:taxon-name><tp:taxon-name-part taxon-name-part-type="genus" reg="Clematis">C.</tp:taxon-name-part><tp:taxon-name-part taxon-name-part-type="species" reg="glauca">glauca</tp:taxon-name-part></tp:taxon-name></italic>, another widely distributed species with wider leaflets and sepals. In comparison with <italic><tp:taxon-name><tp:taxon-name-part taxon-name-part-type="genus" reg="Clematis">C.</tp:taxon-name-part><tp:taxon-name-part taxon-name-part-type="species" reg="orientalis">orientalis</tp:taxon-name-part></tp:taxon-name></italic>, <italic><tp:taxon-name><tp:taxon-name-part taxon-name-part-type="genus" reg="Clematis">C.</tp:taxon-name-part><tp:taxon-name-part taxon-name-part-type="species" reg="glauca">glauca</tp:taxon-name-part></tp:taxon-name></italic> has less hairy stems and flowers, much wider leaflets and sepals and non-reflexed sepals. The primary differences between the new species and <italic><tp:taxon-name><tp:taxon-name-part taxon-name-part-type="genus" reg="Clematis">C.</tp:taxon-name-part><tp:taxon-name-part taxon-name-part-type="species" reg="glauca">glauca</tp:taxon-name-part></tp:taxon-name></italic> are their leaflet shape, sepal shape and flower shape and size. Furthermore, the bracteoles of <italic><tp:taxon-name><tp:taxon-name-part taxon-name-part-type="genus" reg="Clematis">C.</tp:taxon-name-part><tp:taxon-name-part taxon-name-part-type="species" reg="glauca">glauca</tp:taxon-name-part></tp:taxon-name></italic> are sometimes 3-lobed, which is never the case in <italic><tp:taxon-name><tp:taxon-name-part taxon-name-part-type="genus" reg="Clematis">C.</tp:taxon-name-part><tp:taxon-name-part taxon-name-part-type="species" reg="mae">mae</tp:taxon-name-part></tp:taxon-name></italic>.</p></tp:treatment-sec><tp:treatment-sec sec-type="Additional specimen examined" id="SECID0EV2AE"><title>Additional specimen examined</title><sec sec-type="" id="SECID0EZ2AE"><title/><p>
              <bold><italic><tp:taxon-name><tp:taxon-name-part taxon-name-part-type="genus" reg="Clematis">Clematis</tp:taxon-name-part><tp:taxon-name-part taxon-name-part-type="species" reg="orientalis">orientalis</tp:taxon-name-part></tp:taxon-name></italic> L., Sp. Pl. 1: 543. 1753.</bold>
            </p><p>AFGHANISTAN. Kokcha-Tal, <italic>D. Podlech 12732</italic> (E).AZERBAIJAN. Caucasus, <italic>Kolakovsky 1413</italic> (MW). CHINA. Inner Mongolia, Ejina, <italic>ZY Zhu &amp; DS Wen 013</italic> (HIMC); Gansu, Minqin, <italic>YQ He 3332</italic> (PE, WUK); Gansu, Jiuquan, <italic>Qinghai-Gansu Exped. 2968</italic> (PE), <italic>ZJ Dong 270</italic> (WUK). Xinjiang, Altay Shan, <italic>RC Ching 2813</italic> (PE); Xinjiang, Aqtau, <italic>YC Wang Y172</italic>, <italic>Y180</italic> (BJFC); Xinjiang, Gongliu, <italic>Xinjiang Exped. Inst. Northwest Bot. 2667</italic> (PE); Xinjiang, Hami, <italic>RC Ching 122</italic> (PE); Xinjiang, Hejing, Baluntai, <italic>TY Zhou</italic> et al. <italic>651335</italic> (NAS), <italic>T Zhang</italic> et al. <italic>0443</italic> (KUN); Xinjiang, Hetian, <italic>Kelimu 106</italic> (XJBI); Xinjiang, Korla, <italic>AJ Li &amp; JN Zhu 8641</italic> (PE); Xinjiang, Qira, <italic>Xinjiang Exped. 56-129</italic> (PE); Xinjiang, Kunlun Shan, <italic>ZQ Xie 25</italic> (XJA); Xinjiang, <!--PageBreak -->Shanshan, <italic>AJ Li &amp; JN Zhu 6692</italic> (PE); Xinjiang, Shihezi, <italic>ZZ Yang 0857, 0858</italic> (BJFC); Xinjiang, Tian Shan, <italic>TN Liou 2689</italic> (PE); Xinjiang, Toksun, <italic>AJ Li &amp; J N Zhu 7288</italic> (PE), <italic>QR Wang</italic> et al., <italic>4290</italic> (PE); Xinjiang, Turpan, <italic>ZM Zhang 294</italic> (PE); Xinjiang, Ürümqi, <italic>TN Liou 2891</italic> (PE); Xinjiang, Yecheng, <italic>Qinghai-Xizang Exped. 87-764</italic> (PE), Xinjiang, Kashi, <italic>Abulimit 258</italic> (XJA); Xinjiang, Zhaosu, <italic>Xinjiang Exped. Inst. Northwest Bot. 2593</italic> (PE). IRAN. Khorasan, <italic>Koelz 16822</italic> (US). KAZAKHSTAN. Dzhambul, <italic>Raikova 2915</italic> (PE); Western Tianshan, <italic>Mekerov 400</italic> (PE); Issyk, <italic>A. Regel 498</italic> (K).MONGOLIA. South-western Mongolia, <italic>Огуреева s.n.</italic> (MW). RUSSIA. Dagestan, <italic>Куликова s.n.</italic> (MW). TURKEY. Tortum, <italic>Davis 47565</italic> (K); Oltu valley, <italic>JC Archibald 8281</italic> (E).TURKMENISTAN. Aschabad, <italic>P. Sintenis 1055</italic> (E). UZBEKISTAN. Taskent, <italic>Ellas, Murray &amp; Newcomba 9873</italic> (PE).</p><p>
              <bold><italic><tp:taxon-name><tp:taxon-name-part taxon-name-part-type="genus" reg="Clematis">Clematis</tp:taxon-name-part><tp:taxon-name-part taxon-name-part-type="species" reg="glauca">glauca</tp:taxon-name-part></tp:taxon-name></italic> Willd., Berl. Baumz. 65. t. 4, fig. 1. 1796.</bold>
            </p><p>CHINA. Gansu, Liancheng, <italic>J He &amp; L Xie 2018GS009</italic> (BJFC), <italic>RF Huang 2111</italic> (HNWP); Gansu, Tianzhu, <italic>RF Huang 2601</italic> (HNWP). Qinghai, Qilian, <italic>collector unknown 8532</italic> (HNWP); Qinghai, Huzhu, <italic>BZ Guo 25547</italic> (HNWP). Xinjiang, Altay Shan, <italic>RC Ching 2332</italic> (PE); Xinjiang, Burqin, <italic>YR Ling 74-1008</italic> (PE); Xinjiang, Ili, <italic>XY Li YL 96015</italic> (XJBI); Xinjiang, Gongliu, <italic>YC Wang Y171</italic> (BJFC); Xinjiang, Korla, <italic>AJ Li &amp; J N Zhu 8642</italic> (XJBI); Xinjiang, Ulastai, <italic>KC Kuan 3816</italic> (PE); Xinjiang, Wenquan, <italic>Hoch &amp; J. R. Chen 86-308</italic> (PE). Xinjiang, Ürümqi, <italic>RC Ching 628</italic> (PE). RUSSIA. Altai Mountain, Chuya River, <italic>Elias, Weber, Tomb &amp; Krasnoborov 4411</italic> (PE).</p></sec><sec sec-type="Key to the species of Clematis sect. Meclatis" id="SECID0ETAAG"><title>Key to the species of <tp:taxon-name><tp:taxon-name-part taxon-name-part-type="genus" reg="Clematis">Clematis</tp:taxon-name-part><tp:taxon-name-part taxon-name-part-type="infraspecific-rank">sect.</tp:taxon-name-part><tp:taxon-name-part taxon-name-part-type="section" reg="Meclatis">Meclatis</tp:taxon-name-part></tp:taxon-name></title><table-wrap content-type="key" position="anchor" orientation="portrait"><table id="TID0ELAAE" rules="all"><tbody><tr><td rowspan="1" colspan="1">1</td><td rowspan="1" colspan="1">Leaflet margin entire or with 1–2 teeth per side</td><td rowspan="1" colspan="1">
                      <bold>2</bold>
                    </td></tr><tr><td rowspan="1" colspan="1">–</td><td rowspan="1" colspan="1">Leaflet margin regularly denticulate, dentate, serrate or crenate</td><td rowspan="1" colspan="1">
                      <bold>9</bold>
                    </td></tr><tr><td rowspan="1" colspan="1">2</td><td rowspan="1" colspan="1">Flowers solitary, terminal or also in lateral, axillary cymes</td><td rowspan="1" colspan="1">
                      <bold>3</bold>
                    </td></tr><tr><td rowspan="1" colspan="1">–</td><td rowspan="1" colspan="1">Flowers usually in lateral, rarely also in terminal cymes, never solitary and terminal</td><td rowspan="1" colspan="1">
                      <bold>4</bold>
                    </td></tr><tr><td rowspan="1" colspan="1">3</td><td rowspan="1" colspan="1">Sepals inside glabrous, corniculate at apex</td><td rowspan="1" colspan="1">
                      <bold><italic><tp:taxon-name>
                            <tp:taxon-name-part taxon-name-part-type="genus" reg="Clematis">C.</tp:taxon-name-part>
                            <tp:taxon-name-part taxon-name-part-type="species" reg="corniculata">corniculata</tp:taxon-name-part>
                          </tp:taxon-name></italic></bold>
                    </td></tr><tr><td rowspan="1" colspan="1">–</td><td rowspan="1" colspan="1">Sepals inside puberulous, not corniculate at apex</td><td rowspan="1" colspan="1">
                      <bold><italic><tp:taxon-name>
                            <tp:taxon-name-part taxon-name-part-type="genus" reg="Clematis">C.</tp:taxon-name-part>
                            <tp:taxon-name-part taxon-name-part-type="species" reg="tibetana">tibetana</tp:taxon-name-part>
                          </tp:taxon-name></italic></bold>
                    </td></tr><tr><td rowspan="1" colspan="1">4</td><td rowspan="1" colspan="1">Lateral cyme with one flower, sepals brown-purple, apex conrniculate</td><td rowspan="1" colspan="1">
                      <bold><italic><tp:taxon-name>
                            <tp:taxon-name-part taxon-name-part-type="genus" reg="Clematis">C.</tp:taxon-name-part>
                            <tp:taxon-name-part taxon-name-part-type="species" reg="sarezica">sarezica</tp:taxon-name-part>
                          </tp:taxon-name></italic></bold>
                    </td></tr><tr><td rowspan="1" colspan="1">–</td><td rowspan="1" colspan="1">Cyme with 1–3-many flowers, sepals yellow or tinged with purple, apex not coniculate</td><td rowspan="1" colspan="1">
                      <bold>5</bold>
                    </td></tr><tr><td rowspan="1" colspan="1">5</td><td rowspan="1" colspan="1">Leaflet blades narrowly elliptic or narrowly ovate, sepal inside glabrous or very sparsely puberulous</td><td rowspan="1" colspan="1">
                      <bold><italic><tp:taxon-name>
                            <tp:taxon-name-part taxon-name-part-type="genus" reg="Clematis">C.</tp:taxon-name-part>
                            <tp:taxon-name-part taxon-name-part-type="species" reg="glauca">glauca</tp:taxon-name-part>
                          </tp:taxon-name></italic></bold>
                    </td></tr><tr><td rowspan="1" colspan="1">–</td><td rowspan="1" colspan="1">Leaflet blades lanceolate or linear-lanceolate</td><td rowspan="1" colspan="1">
                      <bold>6</bold>
                    </td></tr><tr><td rowspan="1" colspan="1">6</td><td rowspan="1" colspan="1">Sepal inside glabrous</td><td rowspan="1" colspan="1">
                      <bold><italic><tp:taxon-name>
                            <tp:taxon-name-part taxon-name-part-type="genus" reg="Clematis">C.</tp:taxon-name-part>
                            <tp:taxon-name-part taxon-name-part-type="species" reg="intricata">intricata</tp:taxon-name-part>
                          </tp:taxon-name></italic></bold>
                    </td></tr><tr><td rowspan="1" colspan="1">–</td><td rowspan="1" colspan="1">Sepal inside puberulous</td><td rowspan="1" colspan="1">
                      <bold>7</bold>
                    </td></tr><tr><td rowspan="1" colspan="1">7</td><td rowspan="1" colspan="1">Sepal outside glabrous</td><td rowspan="1" colspan="1">
                      <bold><italic><tp:taxon-name>
                            <tp:taxon-name-part taxon-name-part-type="genus" reg="Clematis">C.</tp:taxon-name-part>
                            <tp:taxon-name-part taxon-name-part-type="species" reg="ladakhiana">ladakhiana</tp:taxon-name-part>
                          </tp:taxon-name></italic></bold>
                    </td></tr><!--PageBreak --><tr><td rowspan="1" colspan="1">–</td><td rowspan="1" colspan="1">Sepal puberulous on both surfaces</td><td rowspan="1" colspan="1">
                      <bold>8</bold>
                    </td></tr><tr><td rowspan="1" colspan="1">8</td><td rowspan="1" colspan="1">Leaves grey green, 1–2 pinnate; sepal oblong, yellow outside, reflexed</td><td rowspan="1" colspan="1">
                      <bold><italic><tp:taxon-name>
                            <tp:taxon-name-part taxon-name-part-type="genus" reg="Clematis">C.</tp:taxon-name-part>
                            <tp:taxon-name-part taxon-name-part-type="species" reg="orientalis">orientalis</tp:taxon-name-part>
                          </tp:taxon-name></italic></bold>
                    </td></tr><tr><td rowspan="1" colspan="1">–</td><td rowspan="1" colspan="1">Leaves bluish-green, often 2-ternate; sepal lanceolate, purple outside, not reflexed</td><td rowspan="1" colspan="1">
                      <bold><italic><tp:taxon-name>
                            <tp:taxon-name-part taxon-name-part-type="genus" reg="Clematis">C.</tp:taxon-name-part>
                            <tp:taxon-name-part taxon-name-part-type="species" reg="mae">mae</tp:taxon-name-part>
                          </tp:taxon-name></italic></bold>
                    </td></tr><tr><td rowspan="1" colspan="1">9</td><td rowspan="1" colspan="1">Sepals inside glabrous</td><td rowspan="1" colspan="1">
                      <bold>10</bold>
                    </td></tr><tr><td rowspan="1" colspan="1">–</td><td rowspan="1" colspan="1">Sepals inside puberulous</td><td rowspan="1" colspan="1">
                      <bold>11</bold>
                    </td></tr><tr><td rowspan="1" colspan="1">10</td><td rowspan="1" colspan="1">Leaf margin crenate</td><td rowspan="1" colspan="1">
                      <bold><italic><tp:taxon-name>
                            <tp:taxon-name-part taxon-name-part-type="genus" reg="Clematis">C.</tp:taxon-name-part>
                            <tp:taxon-name-part taxon-name-part-type="species" reg="akebioides">akebioides</tp:taxon-name-part>
                          </tp:taxon-name></italic></bold>
                    </td></tr><tr><td rowspan="1" colspan="1">–</td><td rowspan="1" colspan="1">Leaf margin dentate or denticulate</td><td rowspan="1" colspan="1">
                      <bold><italic><tp:taxon-name>
                            <tp:taxon-name-part taxon-name-part-type="genus" reg="Clematis">C.</tp:taxon-name-part>
                            <tp:taxon-name-part taxon-name-part-type="species" reg="tangutica">tangutica</tp:taxon-name-part>
                          </tp:taxon-name></italic></bold>
                    </td></tr><tr><td rowspan="1" colspan="1">11</td><td rowspan="1" colspan="1">Sepal with tail-like projection 3–6 mm long at apex; flowers only solitary and terminal, never in axillary cymes</td><td rowspan="1" colspan="1">
                      <bold><italic><tp:taxon-name>
                            <tp:taxon-name-part taxon-name-part-type="genus" reg="Clematis">C.</tp:taxon-name-part>
                            <tp:taxon-name-part taxon-name-part-type="species" reg="caudigera">caudigera</tp:taxon-name-part>
                          </tp:taxon-name></italic></bold>
                    </td></tr><tr><td rowspan="1" colspan="1">–</td><td rowspan="1" colspan="1">Flowers usually in lateral, rarely also in terminal cymes, never solitary and terminal</td><td rowspan="1" colspan="1">
                      <bold>12</bold>
                    </td></tr><tr><td rowspan="1" colspan="1">12</td><td rowspan="1" colspan="1">Sepals puberulous outside</td><td rowspan="1" colspan="1">
                      <bold><italic><tp:taxon-name>
                            <tp:taxon-name-part taxon-name-part-type="genus" reg="Clematis">C.</tp:taxon-name-part>
                            <tp:taxon-name-part taxon-name-part-type="species" reg="hilariae">hilariae</tp:taxon-name-part>
                          </tp:taxon-name></italic></bold>
                    </td></tr><tr><td rowspan="1" colspan="1">–</td><td rowspan="1" colspan="1">Sepals glabrous outside</td><td rowspan="1" colspan="1">
                      <bold>13</bold>
                    </td></tr><tr><td rowspan="1" colspan="1">13</td><td rowspan="1" colspan="1">Leaflets usually narrowly ovate or lanceolate, undivided, apex attenuate, margin serrate</td><td rowspan="1" colspan="1">
                      <bold><italic><tp:taxon-name>
                            <tp:taxon-name-part taxon-name-part-type="genus" reg="Clematis">C.</tp:taxon-name-part>
                            <tp:taxon-name-part taxon-name-part-type="species" reg="serratifolia">serratifolia</tp:taxon-name-part>
                          </tp:taxon-name></italic></bold>
                    </td></tr><tr><td rowspan="1" colspan="1">–</td><td rowspan="1" colspan="1">Leaflets broadly ovate or ovate, 2–3-lobed, apex acute, margin irregularly dentate</td><td rowspan="1" colspan="1">
                      <bold><italic><tp:taxon-name>
                            <tp:taxon-name-part taxon-name-part-type="genus" reg="Clematis">C.</tp:taxon-name-part>
                            <tp:taxon-name-part taxon-name-part-type="species" reg="zandaensis">zandaensis</tp:taxon-name-part>
                          </tp:taxon-name></italic></bold>
                    </td></tr></tbody></table></table-wrap></sec></tp:treatment-sec><ref-list><ref id="B7"><mixed-citation xmlns:xlink="http://www.w3.org/1999/xlink" xlink:type="simple"><institution xlink:type="simple">IUCN</institution> (<year>2012</year>) IUCN Red List Categories and Criteria: Version 3.1 (2<sup>nd</sup> edn). Gland and Cambridge.</mixed-citation></ref><ref id="B15"><mixed-citation xmlns:xlink="http://www.w3.org/1999/xlink" xlink:type="simple"><person-group><name name-style="western"><surname>Tamura</surname><given-names>M</given-names></name></person-group> (<year>1995</year>) <article-title><italic><tp:taxon-name><tp:taxon-name-part taxon-name-part-type="genus">Clematis</tp:taxon-name-part></tp:taxon-name></italic> L.</article-title> In: <person-group><name name-style="western"><surname>Hiepko</surname><given-names>P</given-names></name></person-group> (<role>Ed.</role>) <issue-title>Engler’s Die Natürlichen Pflanzenfamilien.</issue-title><source>Zweite Aufl, Dunker &amp; Humbolt, Berlin: 17a (4)</source>, <fpage>368</fpage>–<lpage>387</lpage>.</mixed-citation></ref><ref id="B16"><mixed-citation xmlns:xlink="http://www.w3.org/1999/xlink" xlink:type="simple"><person-group><name name-style="western"><surname>Wang</surname><given-names>WT</given-names></name></person-group> (<year>2006</year>) <article-title>A revision of <tp:taxon-name><tp:taxon-name-part taxon-name-part-type="genus">Clematis</tp:taxon-name-part><tp:taxon-name-part taxon-name-part-type="infraspecific-rank">sect.</tp:taxon-name-part><tp:taxon-name-part taxon-name-part-type="section">Meclatis</tp:taxon-name-part></tp:taxon-name> (<tp:taxon-name><tp:taxon-name-part taxon-name-part-type="family">Ranunculaceae</tp:taxon-name-part></tp:taxon-name>).</article-title><source>Zhiwu Fenlei Xuebao</source><volume>44</volume>(<issue>4</issue>): <fpage>401</fpage>–<lpage>436</lpage>. <ext-link xlink:type="simple" ext-link-type="doi" xlink:href="10.1360/aps050049">https://doi.org/10.1360/aps050049</ext-link></mixed-citation></ref><ref id="B4"><mixed-citation xmlns:xlink="http://www.w3.org/1999/xlink" xlink:type="simple"><person-group><name name-style="western"><surname>Grey-Wilson</surname><given-names>C</given-names></name></person-group> (<year>1989</year>) <article-title><italic><tp:taxon-name><tp:taxon-name-part taxon-name-part-type="genus">Clematis</tp:taxon-name-part><tp:taxon-name-part taxon-name-part-type="species">orientalis</tp:taxon-name-part></tp:taxon-name></italic> (<tp:taxon-name><tp:taxon-name-part taxon-name-part-type="family">Ranunculaceae</tp:taxon-name-part></tp:taxon-name>) and its allies.</article-title><source>Kew Bulletin</source><volume>44</volume>(<issue>1</issue>): <fpage>33</fpage>–<lpage>60</lpage>. <ext-link xlink:type="simple" ext-link-type="doi" xlink:href="10.2307/4114644">https://doi.org/10.2307/4114644</ext-link></mixed-citation></ref><ref id="B1"><mixed-citation xmlns:xlink="http://www.w3.org/1999/xlink" xlink:type="simple"><person-group><name name-style="western"><surname>Brandenburg</surname><given-names>WA</given-names></name></person-group> (<year>2000</year>) <italic><tp:taxon-name><tp:taxon-name-part taxon-name-part-type="genus">Meclatis</tp:taxon-name-part></tp:taxon-name></italic> in <italic><tp:taxon-name><tp:taxon-name-part taxon-name-part-type="genus"/><tp:taxon-name-part taxon-name-part-type="species">clematis</tp:taxon-name-part></tp:taxon-name></italic>: Yellow flowering <italic><tp:taxon-name><tp:taxon-name-part taxon-name-part-type="genus">Clematis</tp:taxon-name-part></tp:taxon-name></italic> species. Systematic studies in <italic><tp:taxon-name><tp:taxon-name-part taxon-name-part-type="genus">Clematis</tp:taxon-name-part></tp:taxon-name></italic> L. (<tp:taxon-name><tp:taxon-name-part taxon-name-part-type="family">Ranunculaceae</tp:taxon-name-part></tp:taxon-name>), inclusive of cultonomic aspects. Wageningen Universiteit, Wageningen.</mixed-citation></ref></ref-list></tp:taxon-treatment>
